# Supplementary material for: The Acquisition of Complement-Dependent Cytotoxicity by the Type II Anti-CD20 Therapeutic Antibody Obinutuzumab
Source: Cancers (Basel). 2023 Dec 21;16(1):49. doi: 10.3390/cancers16010049 (PMC10778491; doi:10.3390/cancers16010049)
Supplement: Supplementary file 1 [file cancers-16-00049-s001.zip]

Archive with 1 entries (1 files):
- Supplemetary Figure S1.pdf
